# Supplementary material for: CRISPR-Cpf1 mediates efficient homology-directed repair and temperature-controlled genome editing
Source: Nat Commun. 2017 Dec 8;8:2024. doi: 10.1038/s41467-017-01836-2 (PMC5722943; doi:10.1038/s41467-017-01836-2)
Supplement: Supplementary file 4 — Supplementary Data 1 [file 41467_2017_1836_MOESM4_ESM.xlsx]

## Sheet: crRNA-sgRNA template
Supp. Data 1. Sequences used in this study. Primers used to generate DNA IVT templates (crRNA or sgRNA)
crRNA/sgRNA template PCR primers	Sequence 5'-3'	Specie	Target site 5'-3'	Comments
As crRNA universal	CCCTAATACGACTCACTATAGGTAATTTCTACTCTTGTAGAT
As pre-crRNA universal	CCCTAATACGACTCACTATAGGGTCAAAAGACCTTTTTAATTTCTACTCTTGTAGAT
Lb crRNA universal	CCCTAATACGACTCACTATAGGTAATTTCTACTAAGTGTAGAT
Lb pre-crRNA universal	CCCTAATACGACTCACTATAGGGTTTCAAAGATTAAATAATTTCTACTAAGTGTAGAT
sgRNA universal	AAAAGCACCGACTCGGTGCCACTTTTTCAAGTTGATAACGGACTAGCCTTATTTTAACTTGCTATTTCTAGCTCTAAAAC
Alb 1 As-crRNA	AAAACAGCCGCTTCCATGTTGTCATCTACAAGAGTAGAAATTA	zebrafish	TTTAGACAACATGGAAGCGGCTGTTTT	This sequence can be found as TTTG. TTTA It is a described polymorphism in zebrafish
Alb 2 As-crRNA	AACAGCGTAGCAGAATTCCCTTCATCTACAAGAGTAGAAATTA	zebrafish	TTTGGAAGGGAATTCTGCTACGCTGTT
Alb 3 As-crRNA	AACGCTCAGCAACACTGGCGTGAATCTACAAGAGTAGAAATTA	zebrafish	TTTGTCACGCCAGTGTTGCTGAGCGTT
Alb 1 Lb-crRNA	AAAACAGCCGCTTCCATGTTGTCATCTACACTTAGTAGAAATTA	zebrafish	TTTAGACAACATGGAAGCGGCTGTTTT	This sequence can be found as TTTG. TTTA It is a described polymorphism in zebrafish
Alb 2 Lb-crRNA	AACAGCGTAGCAGAATTCCCTTCATCTACACTTAGTAGAAATTA	zebrafish	TTTGGAAGGGAATTCTGCTACGCTGTT
Alb 3 Lb-crRNA	AACGCTCAGCAACACTGGCGTGAATCTACACTTAGTAGAAATTA	zebrafish	TTTGTCACGCCAGTGTTGCTGAGCGTT
Alb 1 As-crRNA	TCCTGGGAGGCTCCACTGCCTGGATCTACAAGAGTAGAAATTA	X. tropicalis	TTTTCCAGGCAGTGGAGCCTCCCAGGA	*PAM sequence:TTTT
Alb 2 As-crRNA	CACAGCGTAGCAAAATTCCCTTCATCTACAAGAGTAGAAATTA	X. tropicalis	TTTGGAAGGGAATTTTGCTACGCTGTG
Alb 3 As-crRNA	CTGATGAGCCAGACAAGACTGTAATCTACAAGAGTAGAAATTA	X. tropicalis	TTTGTACAGTCTTGTCTGGCTCATCAG
Alb 1 Lb-crRNA	TCCTGGGAGGCTCCACTGCCTGGATCTACACTTAGTAGAAATTA	X. tropicalis	TTTTCCAGGCAGTGGAGCCTCCCAGGA	*PAM sequence:TTTT
Alb 2 Lb-crRNA	CACAGCGTAGCAAAATTCCCTTCATCTACACTTAGTAGAAATTA	X. tropicalis	TTTGGAAGGGAATTTTGCTACGCTGTG
Alb 3 Lb-crRNA	CTGATGAGCCAGACAAGACTGTAATCTACACTTAGTAGAAATTA	X. tropicalis	TTTGTACAGTCTTGTCTGGCTCATCAG
Tyr 1 As-crRNA	TGTGCAGTTTGGCCCTCTGAAGCATCTACAAGAGTAGAAATTA	X. tropicalis	TTTGGCTTCAGAGGGCCAAACTGCACA
Tyr 2 As-crRNA	TCACGGCTGGTGGTGTGCTTAGCATCTACAAGAGTAGAAATTA	X. tropicalis	TTTGGCTAAGCACACCACCAGCCGTGA
Tyr 3 As-crRNA	GAGGTCATACACGTTGATATCCGATCTACAAGAGTAGAAATTA	X. tropicalis	TTTGCGGATATCAACGTGTATGACCTC
Tyr 1 Lb-crRNA	TGTGCAGTTTGGCCCTCTGAAGATCTACACTTAGTAGAAATTA	X. tropicalis	TTTGGCTTCAGAGGGCCAAACTGCACA
Tyr 2 Lb-crRNA	TCACGGCTGGTGGTGTGCTTAGCATCTACACTTAGTAGAAATTA	X. tropicalis	TTTGGCTAAGCACACCACCAGCCGTGA
Tyr 3 Lb-crRNA	GAGGTCATACACGTTGATATCCGATCTACACTTAGTAGAAATTA	X. tropicalis	TTTGCGGATATCAACGTGTATGACCTC
Alb 1 sgRNA	TAATACGACTCACTATAGGAAAGCCCAATTGCATCCAGTTTTAGAGCTAGAA	zebrafish	GGAAAGCCCAATTGCATCCATGG
Alb 2 sgRNA	TAATACGACTCACTATAGGAGCCTCCGAGGCGCTCTAGTTTTAGAGCTAGAA	zebrafish	GGAGCCTCCGAGGCGCTCTAGGG
Alb 3 sgRNA	TAATACGACTCACTATAGGAATTCTGCTACGCTGTTGGTTTTAGAGCTAGAA	zebrafish	GGAATTCTGCTACGCTGTTGAGG
Tyr sgRNA	TAATACGACTCACTATAGGGCCGCAGTATCCTCACTCGTTTTAGAGCTAGAA	zebrafish	GGCCGCAGTATCCTCACTCAGG	Used for both HDR and SpdCas9 experiments
Ntla Lb-crRNA	TGCCCGGTGGGAAACCCGAACCCATCTACACTTAGTAGAAATTA	zebrafish	TTTGGGGTTCGGGTTTCCCACCGGGCA
Ntla sgRNA	TAATACGACTCACTATAGGTCCTGCTGGATTTTGTGGGTTTTAGAGCTAGAA	zebrafish	GGTCCTGCTGGATTTTGTGGCGG
Golden Lb-crRNA	TTCAGTCCATGCTGCTGGTGTCTATCTACACTTAGTAGAAATTA	zebrafish	TTTCAGACACCAGCAGCATGGACTGAA
Golden sgRNA	TAATACGACTCACTATAGGAACGGCGCTGGACCCGCGTTTTAGAGCTAGAA	zebrafish	GGAACGGCGCTGGACCCGCAGG
*Since this study started before 5'TTTV was defined as the correct Lb/AsCpf1 PAM sequence this crRNA targets a sequence where the PAM is 5'TTTT. Notably we have been able to detect some mutations in this locus indicating that despite the lower predicted activity, this crRNA induced on-target indels. This is consistent with previously published results. Kim et al. 2017 (doi: 10.1038/nmeth.4104) sh…

## Sheet: crRNA-gRNA qPCR primers
Supp. Data 1. Sequences used in this study. Primers used for qPCR
qPCR primers	Sequence 5'-3'
Universal-AsRTqPCR	GGTAATTTCTACTCTTGTAGAT
As-alb1RT-qPCR	AAAACAGCCGCTTCCATGTT
As-alb2RT-qPCR	AACAGCGTAGCAGAATTCCC
As-alb3RT-qPCR	AACGCTCAGCAACACTGGCG
Universal-LbRTqPCR	GGTAATTTCTACTAAGTGTAGAT
Lb-alb1RT-qPCR	AAAACAGCCGCTTCCATGTTGT
Lb-alb2RT-qPCR	AACAGCGTAGCAGAATTCCCTTC
Lb-alb3RT-qPCR	AACGCTCAGCAACACTGGCGTGA
taf15FW	GCTGCAGCATTGAAAACCTTCAGT
taf15RV	TCCATCACACACACACACTAAACGC
cdk2ap2FW	AGGATCTTGTGGCTCTTCTCCATCAC
cdk2ap2RV	TTTCACGGCTCATCTCCTCAATGAC

## Sheet: Synthesized crRNAs
Supp. Data 1. Sequences used in this study. Synthesized crRNAs
RNA oligo name	Sequence 5'-3'	Specie	Target site 5'-3'
AsTyr1	UAAUUUCUACUCUUGUAGAUCAACCAAACCUGCCAGUGCGCCG	zebrafish	TTTACAACCAAACCTGCCAGTGCGCCG
AsTyr2	UAAUUUCUACUCUUGUAGAUUUCGUGUGGAUGCAUUAUUACGU	zebrafish	TTTATTCGTGTGGATGCATTATTACGT
AsTyr3	UAAUUUCUACUCUUGUAGAUCGCAUGAGUCGGCGGCGUUUCUG	zebrafish	TTTGCGCATGAGTCGGCGGCGTTTCTG
LbTyr1	UAAUUUCUACUAAGUGUAGAUCAACCAAACCUGCCAGUGCGCCG	zebrafish	TTTACAACCAAACCTGCCAGTGCGCCG
LbTyr2	UAAUUUCUACUAAGUGUAGAUUUCGUGUGGAUGCAUUAUUACGU	zebrafish	TTTATTCGTGTGGATGCATTATTACGT
LbTyr3	UAAUUUCUACUAAGUGUAGAUCGCAUGAGUCGGCGGCGUUUCUG	zebrafish	TTTGCGCATGAGTCGGCGGCGTTTCTG

## Sheet: PCR primers
Supp. Data 1. Sequences used in this study. PCR primers for different uses (PCR product use)
name	Sequence 5'-3'	specie	PCR Product use
Alb FW	AAGTTCTTGGAACAAATCCTC	zebrafish	In vitro assay
Alb RV	GCCTAGTAAACCGAATTAACC	zebrafish	In vitro assay
Tyr FW	CTCGTCTCTCCAGCAGTTCC	zebrafish	In vitro assay and pTOPO cloning for Supplementary Data 1
Tyr RV	AACACAGAGGAGGGGCTGAT	zebrafish	In vitro assay and pTOPO cloning for Supplementary Data 1
Alb FW	CTCCACAGAAGCAGCTTTCC	X. tropicalis	In vitro assay and pTOPO cloning for Supplementary Data 1
Alb RV	GTCATCCCCAGCACCATAAT	X. tropicalis	In vitro assay and pTOPO cloning for Supplementary Data 1
Tyr FW	TGTCCTGACCAGCTCTGCTA	X. tropicalis	In vitro assay and pTOPO cloning for Supplementary Data 1
Tyr RV	GCTTCATGGGCAAAGTCAAT	X. tropicalis	In vitro assay and pTOPO cloning for Supplementary Data 1
Alb topo FW	TTACTGAGGACCAGCCTTGC	zebrafish	pTOPO cloning for supplemetary Data 1
Alb topo RV	CCTGTTGTGACTGCATCTCC	zebrafish	pTOPO cloning for supplemetary Data 1

## Sheet: different PAM sequences
Supp. Data 1. Sequences used in this study. Different PAM sequences used in Supplementary Fig 1
Endonuclease	5'	PAM
SpCas9	GG/GAN18	NGG
SpCas9 VQR	GG/GAN18	NGA
SpCas9 VRER	GG/GAN18	NGCG
StCas9	GG/GAN18	NNAGAA(A/T)
NmCas9	GG/GAN18	NNNNGATT
SaCas9	GG/GAN19-21	NNG(A/G)(A/G)T
Cpf1	-	TTTV

## Sheet: HDR
Supp. Data 1. Sequences used in this study. ssDNA oligos, Primers and gBlocks used in HDR experiments
albino	sequence
Asymm #1	GCCTCCGAGGCGCTCTAGGGGAAGGTTGATTATGCACGGGTCGGCCATGTGAGGAAGGGAATTCTGCTACGTAGATAAATAGCTGTTGAGGCTGCGTTTGTCACGCCAGTGTTGCTGA
Asymm #2	AACGCTCAGCAACACTGGCGTGACAAACGCAGCCTCCTATTTATCTAAACAGCGTAGCAGAATTCCCTTCCTCACATGGCCGACCCGTGCATAATCAACCTTCCCCTAGAGCGCCTCG
Asymm #3	ACGGGTCGGCCATGTGAGGAAGGGAATTCTGCTACGTAGATAAATAGCTGTTGAGGCTGCGTTTGTCACGCCAGTGTTGCTGAGCGTTGGACTTCCCAGACGTCTGTACAGTCTGGTG
Asymm #4	AGCCACACCAGACTGTACAGACGTCTGGGAAGTCCAACGCTCAGCAACACTGGCGTGACAAACGCAGCCTCCTATTTATCTAAACAGCGTAGCAGAATTCCCTTCCTCACATGGCCGA
Symm #5	AAGGTTGATTATGCACGGGTCGGCCATGTGAGGAAGGGAATTCTGCTACGTAGATAAATAGCTGTTGAGGCTGCGTTTGTCACGCCAGTGTTGCTGAGCGTTGGACTTCCC
Symm #6	CGTCTGGGAAGTCCAACGCTCAGCAACACTGGCGTGACAAACGCAGCCTCCTATTTATCTAAACAGCGTAGCAGAATTCCCTTCCTCACATGGCCGACCCGTGCATAATCA
Asymm #7	GGTCGGCCATGTTTGGAAGGGAATTCTGCTACGCTGTAGATAAATAGTTGAGGCTGCGTTTGTCACGCCAGTGTTGCTGAGCGTTGGACTTCCCAGACGTCTGTACAGTCTGGTGTGG
Asymm #8	CCACACCAGACTGTACAGACGTCTGGGAAGTCCAACGCTCAGCAACACTGGCGTGACAAACGCAGCCTCAACTATTTATCTACAGCGTAGCAGAATTCCCTTCCAAACATGGCCGACC
alb_qFw-integration-Cpf1 (a)_target	CTGCTACGCTGTAGATAAATAG
alb_qFw-integration-Cpf1 (a')_non-target	CTGCTACGCTGTTTAGATAAATAG
alb_qRv (b)	GACGGGCTGTAGGATAAAACC
alb_qFw-integration-Cas9 ( c )	GGAATTCTGCTACGTAGATAAATAG
alb-qFw-genomic (d)	TTTATCCTACAGCCCGTCATC
alb-qRv-genomic (e)	AAGTCATGCCCACTAACATCA
tyrosinase	sequence
Asymm #1	CAGTATCCTCACTCAGGAGTGGACGATCGAGAGCGATGGCCTTTAGTGTTGAACAACCAAACCTGCCAGTGTAGATAAATAGCGCCGGAAACTACATGGGGTTTGATTGCGGCGAATG
Asymm #2	GCGTCTCTCTGCGCAGTTGGCACCGAAGAAGCCGAACTTGCATTCGCCGCAATCAAACCCCATGTAGTTTCCTATTTATCTACGGCGCACTGGCAGGTTTGGTTGTTCAACACTAAAG
Symm #3	GACGATCGAGAGCGATGGCCTTTAGTGTTTTACAACCAAACCTGCCAGTGTAGATAAATAGCGCCGGAAACTACATGGGGTTTGATTGCGGCGAATGCAAGTTCGGCTTCT
Symm #4	ACCGAAGAAGCCGAACTTGCATTCGCCGCAATCAAACCCCATGTAGTTTCCTATTTATCTACGGCGCACTGGCAGGTTTGGTTGTTCAACACTAAAGGCCATCGCTCTCGA
Asymm #5	AGTTTCCGGCGCACTGGCAGGTTTGGTTGTAAAACACTAAAGGCCATCGCTCTCGATCGTCCACTCCTGAGCTATTTATCTATGAGGATACTGCGGCCCGTTGGGAAGGTCGGACACC
tyr_qFw-integration-Cpf1 (f)_target	CCTGCCAGTGTAGATAAATAG
tyr_qFw-integration-Cpf1 (f')_non-target	GTGCGCCGTAGATAAATAG
tyr_qRv-integration-Cpf1 (g)	CTCGGTAGTGGACAGCTGG
tyr_qFw-integration-Cas9 (h)	CGCAGTATCCTCATAGATAAATAG
tyr_qRv-integration-Cas9 (i)	CCGAAGAAGCCGAACTTGC
tyr-qFw-genomic (j)	CTCGTCTCTCCAGCAGTTCC
tyr-qRv-genomic (k)	GACAGAACCCTCGACCTGAC
ntla
Asymm #1	TGCGCGCCGAAGTTGGGTGAGTCCGGGTGGATGTAGACGCAGCTCGGGCTGAGGGGTTCGGGTTTCCCACCTAGATAAATAGGGGCACCCATTCACCGTTCACGTATTTCCACCGATT
Symm #2	TCCGGGTGGATGTAGACGCAGCTCGGGCTGAGGGGTTCGGGTTTCCCACCTAGATAAATAGGGGCACCCATTCACCGTTCACGTATTTCCACCGATTATTATCGGCCGCCA
Asymm #3	TTGGGGTTCGGGTTTCCCACCGGGCACCCATTCACCGTTCACGTATTTCCACCGATTATTATCGGCCGCCATAGATAAATAGCAAAATCCAGCAGGACCGAGTACATTGCATTAGGGT
ntla_qFw-integration-Cpf1	GGGTTTCCCACCTAGATAAATAG
ntla_qRv-integration-Cpf1	CAGTGTCACCGGTCTCGAC
ntla_qFw-integration-Cas9	GTGAGTCCGGGTGGATGTA
ntla_qRv-integration-Cas9	CCTGCTGGATTTTGCTATTTATCTA
golden
Asymm #1	CACTCCAGCCCACTAGAGGCTGCTGCTCGCCTGAGTCACGATCGCGAGGTGACAGACACCAGCAGCATGGACTATTTATCTACTGAAGCGCTGCATCACGTACTCGCTGATCTTCAGA
Asymm #2	CTGAAACCTCGCGATCGTGACTCAGGCGAGCAGCAGCCTCTAGTGGGCTGGAGTGACGACAGCAGCCTGCGTAGATAAATAGGGTCCAGCGCCGTTCCAGAAATGACAGCGGAATATT
gol_qFw-integration-Cpf1	CGTGATGCAGCGCTTCAGTAGATAAATAG
gol_qRv-integration-Cpf1	ATTTCTGGAACGGCGCTGGAC
gol_qFw-integration-Cas9	AGTACGTGATGCAGCGCTTCA
gol_qRv-integration-Cas9	AACGGCGCTGGACCCTATTTATCTA
gBlocks DNA fragments	sequence
HDR-alb-nt strand-Cpf1	GGAAGCGGCTGTTTTTGGAGTGGTGGAGCCTCCGAGGCGCTCTAGGGGAAGGTTGATTATGCACGGGTCGGCCATGTGAGGAAGGGAATTCTGCTACGTAGATAAATAGCTGTTGAGGCTGCGTTTGTCACGCCAGTGTTGCTGAGCGTTGGACTTCCCAGACGTCTGTACAGTCTGGTGTGGCTCATAAGCCCCATTTTGGGTTTTATCCTACAGCCCGTCATCGGCTCGGCGAGCGAC
HDR-alb-t strand-Cpf1	GGAAGCGGCTGTTTTTGGAGTGGTGGAGCCTCCGAGGCGCTCTAGGGGAAGGTTGATTATGCACGGGTCGGCCATGTGAGGAAGGGAATTCTGCTACGCTGTTTAGATAAATAGGAGGCTGCGTTTGTCACGCCAGTGTTGCTGAGCGTTGGACTTCCCAGACGTCTGTACAGTCTGGTGTGGCTCATAAGCCCCATTTTGGGTTTTATCCTACAGCCCGTCATCGGCTCGGCGAGCGAC
HDR-alb-Cas9	GGAAGCGGCTGTTTTTGGAGTGGTGGAGCCTCCGAGGCGCTCTAGGGGAAGGTTGATTATGCACGGGTCGGCCATGTTTGGAAGGGAATTCTGCTACGCTGTAGATAAATAGTTGAGGCTGCGTTTGTCACGCCAGTGTTGCTGAGCGTTGGACTTCCCAGACGTCTGTACAGTCTGGTGTGGCTCATAAGCCCCATTTTGGGTTTTATCCTACAGCCCGTCATCGGCTCGGCGAGCGAC
HDR-alb-genomic control	ACGCTGTTGAGGCTGCGTTTGTCACGCCAGTGTTGCTGAGCGTTGGACTTCCCAGACGTCTGTACAGTCTGGTGTGGCTCATAAGCCCCATTTTGGGTTTTATCCTACAGCCCGTCATCGGCTCGGCGAGCGACTACTGTAGGTCGTCATGGGGCCGAAGGAGACCGTACATACTCTTACTGGGGATTCTGATGTTAGTGGGCATGACTTTATTTCTAAATGGAGATGCAGTCACAACAG
HDR-tyr-nt strand-Cpf1	CAACGGGCCGCAGTATCCTCACTCAGGAGTGGACGATCGAGAGCGATGGCCTTTAGTGTTGAACAACCAAACCTGCCAGTGTAGATAAATAGCGCCGGAAACTACATGGGGTTTGATTGCGGCGAATGCAAGTTCGGCTTCTTCGGTGCCAACTGCGCAGAGAGACGCGAGTCTGTGCGCAGAAATATATTCCAGCTGTCCACTACCGAGAGGCAGAGGTTCATCTCGTACCTAAATCTG
HDR-tyr-t strand-Cpf1	CTTCCCAACGGGCCGCAGTATCCTCACTCAGGAGTGGACGATCGAGAGCGATGGCCTTTAGTGTTGAACAACCAAACCTGCCAGTGCGCCGTAGATAAATAGGAAACTACATGGGGTTTGATTGCGGCGAATGCAAGTTCGGCTTCTTCGGTGCCAACTGCGCAGAGAGACGCGAGTCTGTGCGCAGAAATATATTCCAGCTGTCCACTACCGAGAGGCAGAGGTTCATCTCGTACCTAA
HDR-tyr-Cas9	TCTGTGTGCGGCGTCCAGTCAGGTCGAGGGTTCTGTCAGGACGTCCTGGTGTCCGACCTTCCCAACGGGCCGCAGTATCCTCATAGATAAATAGCTCAGGAGTGGACGATCGAGAGCGATGGCCTTTAGTGTTTTACAACCAAACCTGCCAGTGCGCCGGAAACTACATGGGGTTTGATTGCGGCGAATGCAAGTTCGGCTTCTTCGGTGCCAACTGCGCAGAGAGACGCGAGTCTGTGC
HDR-tyr-genomic control	GTGTGTGAAGCGTCTCACTCTCCTCGACTCTTCATCATCATGTCTCTCCATCTCCTCCTCTTCTTCCTCCAGCTCTTCAGCTCGTCTCTCCAGCAGTTCCCCCGAGTCTGCACCTCCCCAGAAGTCCTCCAGTCCAAACGCTGCTGTCCAGTCTGGCCCGGCGACGGCTCTGTGTGCGGCGTCCAGTCAGGTCGAGGGTTCTGTCAGGACGTCCTGGTGTCCGACCTTCCCAACGGGCCG
HDR-ntla-Cpf1	GTTGAGTTTATTGGAGAGTTTGACTTTGCTGAAAGATACGGGTGCTTTCATCCAGTGCGCGCCGAAGTTGGGTGAGTCCGGGTGGATGTAGACGCAGCTCGGGCTGAGGGGTTCGGGTTTCCCACCTAGATAAATAGGGGCACCCATTCACCGTTCACGTATTTCCACCGATTATTATCGGCCGCCACAAAATCCAGCAGGACCGAGTACATTGCATTAGGGTCGAGACCGGTGACACTG
HDR-ntla-Cas9	CTTTCATCCAGTGCGCGCCGAAGTTGGGTGAGTCCGGGTGGATGTAGACGCAGCTCGGGCTTTGGGGTTCGGGTTTCCCACCGGGCACCCATTCACCGTTCACGTATTTCCACCGATTATTATCGGCCGCCATAGATAAATAGCAAAATCCAGCAGGACCGAGTACATTGCATTAGGGTCGAGACCGGTGACACTGGCTCTGAGCACGGGAAACATTCGTCTAGAAAACAGAAGTTTGCC
HDR-gol-Cpf1	GTAGCTGTACTGTGTTTCGATCTGAAGATCAGCGAGTACGTGATGCAGCGCTTCAGTAGATAAATAGTCCATGCTGCTGGTGTCTGAAACCTCGCGATCGTGACTCAGGCGAGCAGCAGCCTCTAGTGGGCTGGAGTGACGACAGCAGCCTGCGGGTCCAGCGCCGTTCCAGAAATGACAGCGGAATATTCCAGGATGATTCTGGATATT
HDR-gol-Cas9	GTAGCTGTACTGTGTTTCGATCTGAAGATCAGCGAGTACGTGATGCAGCGCTTCAGTCCATGCTGCTGGTGTCTGAAACCTCGCGATCGTGACTCAGGCGAGCAGCAGCCTCTAGTGGGCTGGAGTGACGACAGCAGCCTGCGTAGATAAATAGGGTCCAGCGCCGTTCCAGAAATGACAGCGGAATATTCCAGGATGATTCTGGATATT
