# Supplementary material for: CRISPR-Cpf1 mediates efficient homology-directed repair and temperature-controlled genome editing
Source: Nat Commun. 2017 Dec 8;8:2024. doi: 10.1038/s41467-017-01836-2 (PMC5722943; doi:10.1038/s41467-017-01836-2)
Supplement: Supplementary file 5 — Supplementary Data 2 [file 41467_2017_1836_MOESM5_ESM.xlsx]

## Sheet: Sheet1
Supp. Data 2. LbCpf1 off-target analysis. Target sequences analyzed and PCR primers used in Supplementary Fig. 6
	Chromosome	start	end	strand	MM	PAM	target_seq	position	gene name	gene id	Fw primer	Rv primer
crRNA alb2	chr21	19409541	19409567	+	0	TTTG	GAAGGGAATTCTGCTACGCTGTT	Exonic	slc45a2	ENSDARG00000002593	CGCTCTAGGGGAAGGTTGAT	GAAGTCCAACGCTCAGCAAC
alb-off1	chr9	36160350	36160376	-	4	TTTA	GAGGGTAATTTTGCTAAGCTGTT	Intergenic			ATGTGAGATTGTGTTATGTGA	TCTATACTATAATGTTAAGCGATTCT
alb-off2	chr13	11912672	11912698	-	5	TTTG	GAAGGTAAAACAGTTACGCTGTT	Intergenic			GATGTGTGTGTGGTTGTCGC	CGACGCTCAGCTCACAGTAC
alb-off3	chr10	41347485	41347511	-	5	TTTA	GAATTTAATTATGCTACCCTGTT	Intergenic			TGGCAGTGTTATTTTGTTACGT	TGAATCAATTGACATGTGTGAAAGC
alb-off4	chr9	16725060	16725086	+	5	TTTA	GAAGAGCATTCTACCATGCTGTT	Intergenic			AGCTTCTTTTTAAATACAGTAAAGGT	TGCAGTGTGATATGGCTGTACA
alb-off5	chr2	35014862	35014888	+	5	TTTA	GTAGGCAACCCTGCTACGCTATT	Intronic	pappa2	ENSDARG00000076020	CATTTTCCTGGCCTCCTCTCA	ACTCATAGAGGGCTTCATTTTCA
alb-off6	chr20	42369182	42369208	+	5	TTTG	AAAGTGACTTCTGCTACACTATT	Intronic	gopc	ENSDARG00000023117	CACATTAGGATTGAAACGGAAAGC	GGATGCTGGTCTCCTAGAAGC
crRNA tyr1	chr15	43776583	43776609	+	0	TTTA	CAACCAAACCTGCCAGTGCGCCG	Exonic	tyr	ENSDARG00000039077	CGAGAGCGATGGCCTTTAGT	CACCGAAGAAGCCGAACTTG
tyr-off1	chr21	13371638	13371664	-	5	TTTA	AAAACAATCCTGCCAGTGTGCTG	Intronic	nsmfa	ENSDARG00000060025	TGTAAATTGACTGATTTTGTTTCTGT	ATTGAAGCATTTAATTTTACCAATCGT
tyr-off2	chr16	41721029	41721055	+	5	TTTC	CCACAAAACCAGCCAGTGCCACG	Exonic	ubxn11	ENSDARG00000053828	TCGATTTTGATGTTTCAGACTATGA	GCCTTCTTCTTTTGCATGAACTTAG
tyr-off3	chr3	32414851	32414877	-	5	TTTG	AATCCAAACATGCCAGTGCTCAG	Exonic	pax10	ENSDARG00000053364	ACAATGTTCTCTTACCGGGGT	TTGAGAAGAGGGACTATGGG
tyr-off4	chr4	71883766	71883792	-	5	TTTC	CAACCAAATCTTCCATTTCGGCG	Intronic	si:ch73-266f23.1	ENSDARG00000074298	CCAAAATACTTCCATATAACCGATGT	CAGTCTCCACGTGACCATGA
tyr-off5	chr12	17478161	17478187	+	5	TTTC	CAGCCATACCAGCCAGTGCGAAG	Intronic	eif2ak1	ENSDARG00000093182	AGCCTATCTAGATTTTGTCTT	AAACTGTTCAGGGCTATGGC
tyr-off6	chr1	47659569	47659595	-	5	TTTA	CAACCAAACATTCCATTTCGCAG	Intergenic			TTGACCTGACAGATGCCCAT	TCCTCGCCTACAGCTGATAA
tyr-off7	chr4	72023571	72023597	+	5	TTTC	CAACCAAATCTTCCATTTCGCCA	Intergenic			TCCAAAATACTTCCATATAACCGATGT	CAGGCTGACCGTGACGAAAT
MM	numer of mismatches
