# Supplementary material for: CRISPR-Cpf1 mediates efficient homology-directed repair and temperature-controlled genome editing
Source: Nat Commun. 2017 Dec 8;8:2024. doi: 10.1038/s41467-017-01836-2 (PMC5722943; doi:10.1038/s41467-017-01836-2)
Supplement: Supplementary file 6 — Supplementary Data 3 [file 41467_2017_1836_MOESM6_ESM.txt]

name	samples	oligo_fw	oligo_rv	seq	target_seq	mismatch	pam	binding_seq	alignment
slc45a2_on	expt,ctrl	CGCTCTAGGGGAAGGTTGAT	GAAGTCCAACGCTCAGCAAC	CGCTCTAGGGGAAGGTTGATTATGCACGGGTCGGCCATGTTTGGAAGGGAATTCTGCTACGCTGTTGAGGCTGCGTTTGTCACGCCAGTGTTGCTGAGCGTTGGACTTC	TGGAAGGGAATTCTGCTACGCTGTTGAGGCTGCGTTTGTCACGCC	0	TTTG	GAAGGGAATTCTGCTACGCTGTT	PAM|||||||||||||||||||||||
slc45a2_off1	expt,ctrl	ATGTGAGATTGTGTTATGTGA	TCTATACTATAATGTTAAGCGATTCT	ATGTGAGATTGTGTTATGTGAATCAATACACAAGTGACATGGTTTAGAGGGTAATTTTGCTAAGCTGTTAAAACCAAGAATCAAATAGAATCGCTTAACATTATAGTATAGA	TAGAGGGTAATTTTGCTAAGCTGTTAAAACCAAGAATCAAATAGA	4	TTTA	GAGGGTAATTTTGCTAAGCTGTT	PAM||-||-||||-|||||-||||||
slc45a2_off2	expt,ctrl	GATGTGTGTGTGGTTGTCGC	CGACGCTCAGCTCACAGTAC	GATGTGTGTGTGGTTGTCGCTGTGCTATTTTTGGAAGGTAAAACAGTTACGCTGTTTGTCTCTCGAGACCAGCGAGACTACGTTTTGGCACATTAGGATCCCCATATGAGTACTGTGAGCTGAGCGTCG	TGGAAGGTAAAACAGTTACGCTGTTTGTCTCTCGAGACCAGCGAG	5	TTTG	GAAGGTAAAACAGTTACGCTGTT	PAM|||||-||--|-|-|||||||||
slc45a2_off3	expt,ctrl	TGGCAGTGTTATTTTGTTACGT	TGAATCAATTGACATGTGTGAAAGC	TGGCAGTGTTATTTTGTTACGTTTTAGAATTTAATTATGCTACCCTGTTGTACGTGGTTTGTCTTAGGGTGCTTTCACACATGTCAATTGATTCA	TAGAATTTAATTATGCTACCCTGTTGTACGTGGTTTGTCTTAGGG	5	TTTA	GAATTTAATTATGCTACCCTGTT	PAM|||---||||-||||||-|||||
slc45a2_off4	expt,ctrl	AGCTTCTTTTTAAATACAGTAAAGGT	TGCAGTGTGATATGGCTGTACA	AGCTTCTTTTTAAATACAGTAAAGGTTTAGAAGAGCATTCTACCATGCTGTTTAAACTACTGCTGCAATATGCATGTACAGCCATATCACACTGCA	TAGAAGAGCATTCTACCATGCTGTTTAAACTACTGCTGCAATATG	5	TTTA	GAAGAGCATTCTACCATGCTGTT	PAM||||-|-|||||-|-|-||||||
slc45a2_off5	expt,ctrl	CATTTTCCTGGCCTCCTCTCA	ACTCATAGAGGGCTTCATTTTCA	CATTTTCCTGGCCTCCTCTCAAAAAGGGGTTTTAGTAGGCAACCCTGCTACGCTATTGGTCACCGTCCAAAGCTTGATTTAGATTACATAAATTTATTGAAAATGAAGCCCTCTATGAGT	TAGTAGGCAACCCTGCTACGCTATTGGTCACCGTCCAAAGCTTGA	5	TTTA	GTAGGCAACCCTGCTACGCTATT	PAM|-|||-||--||||||||||-||
slc45a2_off6	expt,ctrl	CACATTAGGATTGAAACGGAAAGC	GGATGCTGGTCTCCTAGAAGC	CACATTAGGATTGAAACGGAAAGCTGCATGGTTTTTGAAAGTGACTTCTGCTACACTATTGACCAGTGTTCTGCTTCTAGGAGACCAGCATCC	TGAAAGTGACTTCTGCTACACTATTGACCAGTGTTCTGCTTCTAG	5	TTTG	AAAGTGACTTCTGCTACACTATT	PAM-|||-||-|||||||||-||-||
tyr_on	expt,ctrl	CGAGAGCGATGGCCTTTAGT	CACCGAAGAAGCCGAACTTG	CGAGAGCGATGGCCTTTAGTGTTTTACAACCAAACCTGCCAGTGCGCCGGAAACTACATGGGGTTTGATTGCGGCGAATGCAAGTTCGGCTTCTTCGGTG	TACAACCAAACCTGCCAGTGCGCCGGAAACTACATGGGGTTTGAT	0	TTTA	CAACCAAACCTGCCAGTGCGCCG	PAM|||||||||||||||||||||||
tyr_off1	expt,ctrl	TGTAAATTGACTGATTTTGTTTCTGT	ATTGAAGCATTTAATTTTACCAATCGT	TGTAAATTGACTGATTTTGTTTCTGTAGATAATTGTTTTACAATTTAAAAACAATCCTGCCAGTGTGCTGCCATGGGAACGAAAACAGCATAAGTCATAAAATATTTACGATTGGTAAAATTAAATGCTTCAAT	TAAAAACAATCCTGCCAGTGTGCTGCCATGGGAACGAAAACAGCA	5	TTTA	AAAACAATCCTGCCAGTGTGCTG	PAM-||-|||-||||||||||-||-|
tyr_off2	expt,ctrl	TCGATTTTGATGTTTCAGACTATGA	GCCTTCTTCTTTTGCATGAACTTAG	TCGATTTTGATGTTTCAGACTATGAAGAGAAACTATTCCAAGACATTTTCCCACAAAACCAGCCAGTGCCACGTGTTCCGGATCATCTTTCCACTTTAAGATCTAAGTTCATGCAAAAGAAGAAGGC	TCCCACAAAACCAGCCAGTGCCACGTGTTCCGGATCATCTTTCCA	5	TTTC	CCACAAAACCAGCCAGTGCCACG	PAM|-||-|||||-||||||||--||
tyr_off3	expt,ctrl	ACAATGTTCTCTTACCGGGGT	TTGAGAAGAGGGACTATGGG	ACAATGTTCTCTTACCGGGGTCCTGATTTGAATCCAAACATGCCAGTGCTCAGTGTAGTTTTTGTAGCTTTCAGAGTAAAAGAACTGTGACCCATAGTCCCTCTTCTCAA	TGAATCCAAACATGCCAGTGCTCAGTGTAGTTTTTGTAGCTTTCA	5	TTTG	AATCCAAACATGCCAGTGCTCAG	PAM-|-||||||-|||||||||-|-|
tyr_off4	expt,ctrl	CCAAAATACTTCCATATAACCGATGT	CAGTCTCCACGTGACCATGA	CCAAAATACTTCCATATAACCGATGTTGCGTTTCTTTTTCCAACCAAATCTTCCATTTCGGCGCCTTTCTCCCGTTCCGCGCTCATTTCATCATGGTCACGTGGAGACTG	TCCAACCAAATCTTCCATTTCGGCGCCTTTCTCCCGTTCCGCGCT	5	TTTC	CAACCAAATCTTCCATTTCGGCG	PAM||||||||-||-|||-|-||-||
tyr_off5	expt,ctrl	AGCCTATCTAGATTTTGTCTT	AAACTGTTCAGGGCTATGGC	AGCCTATCTAGATTTTGTCTTAATTAAGACATGTTTTTCCAGCCATACCAGCCAGTGCGAAGTATTTTTTATGATTAGGAGGAGTGCCTGGAGGGCCATAGCCCTGAACAGTTT	TCCAGCCATACCAGCCAGTGCGAAGTATTTTTTATGATTAGGAGG	5	TTTC	CAGCCATACCAGCCAGTGCGAAG	PAM||-|||-|||-|||||||||--|
tyr_off6	expt,ctrl	TTGACCTGACAGATGCCCAT	TCCTCGCCTACAGCTGATAA	TTGACCTGACAGATGCCCATAGGATTATAGGTATTAGGTTTCAGACGGAGTGGCTGCGAAATGGAATGTTTGGTTGTAAAAATTGATGTCTCGTAAGTTATTATCAGCTGTAGGCGAGGA	TTAGGTTTCAGACGGAGTGGCTGCGAAATGGAATGTTTGGTTGTA	5	TTTA	CAACCAAACATTCCATTTCGCAG	PAM|||||||||-|-|||-|-|||-|
tyr_off7	expt,ctrl	TCCAAAATACTTCCATATAACCGATGT	CAGGCTGACCGTGACGAAAT	TCCAAAATACTTCCATATAACCGATGTTGCGTTTCTTTTTCCAACCAAATCTTCCATTTCGCCACCTTTCTCCCGTTCCGCGCTCATTTCGTCACGGTCAGCCTG	TCCAACCAAATCTTCCATTTCGCCACCTTTCTCCCGTTCCGCGCT	5	TTTC	CAACCAAATCTTCCATTTCGCCA	PAM||||||||-||-|||-|-||||-
